# Supplementary material for: Development of an Acid-Labile Ketal Linked Amphiphilic Block Copolymer Nanoparticles for pH-Triggered Release of Paclitaxel
Source: Polymers (Basel). 2021 May 1;13(9):1465. doi: 10.3390/polym13091465 (PMC8124141; doi:10.3390/polym13091465)
Supplement: Supplementary file 1 [file polymers-13-01465-s001.zip]

Archive with 1 entries (1 files):
- polymers-1196121-supplementary.pdf
